# Supplementary material for: The Functional Origin of Oral Word Production Deficits in the Logopenic Variant of Primary Progressive Aphasia: A Systematic Review
Source: Brain Sci. 2025 Jan 24;15(2):111. doi: 10.3390/brainsci15020111 (PMC11853272; doi:10.3390/brainsci15020111)
Supplement: Supplementary file 1 [file brainsci-15-00111-s001.zip]

Archive with 1 entries (1 files):
- brainsci-3405468-supplementary.pdf
